# Supplementary material for: Biological network analysis with CentiScaPe: centralities and experimental dataset integration
Source: F1000Res. 2015 Jul 7;3:139. Originally published 2014 Jul 1. [Version 2] doi: 10.12688/f1000research.4477.2 (PMC4647866; doi:10.12688/f1000research.4477.2)
Supplement: Supplementary file 1 [file f1000research-3-6690-s0000.tgz]

Archive with 1 entries (1 files):
- dd4541d4-bdfe-461a-be92-f2e2cf9f2d57.zip
